# Supplementary material for: A Comparison of the Flavonoid Biosynthesis Mechanisms of Dendrobium Species by Analyzing the Transcriptome and Metabolome
Source: Int J Mol Sci. 2022 Oct 9;23(19):11980. doi: 10.3390/ijms231911980 (PMC9569625; doi:10.3390/ijms231911980)
Supplement: Supplementary file 1 [file ijms-23-11980-s001.zip]

Archive with 1 entries (1 files):
- ijms-1936145-supplementary.pdf
